# Supplementary material for: Foliar application of melatonin improve the number of secondary branches and secondary branch grains quality of rice
Source: PLoS One. 2024 Aug 20;19(8):e0307368. doi: 10.1371/journal.pone.0307368 (PMC11335105; doi:10.1371/journal.pone.0307368)
Supplement: S1 File — (XLSX) [file pone.0307368.s001.xlsx]

## Sheet: 结果
cultivated varieties	treatment	replication	Number of primary branches	AVE	SD	Number of secondary branches	AVE	SD	Total number of grains in primary branches	AVE	SD	Average number of grains on primary branches	AVE	SD	Total number of grains in secondary branches	AVE	SD	Average number of grains on secondary branches	AVE	SD	Number of primary branch withered grains	AVE	SD	Number of secondary branch withered grains	AVE	SD	Primary branch Seed setting rate	AVE	SD	Secondary branch Seed setting rate	AVE	SD	panicle length	AVE	SD	Primary branch Thousand grain weight	AVE	SD	Secondary branch Thousand grain weight	AVE	SD	Number of grains per panicle	AVE	SD	Seed setting rate	AVE	SD	row spacing
9108	CK	1	14.055	13.2115	0.98869	12.578	13.2047	0.543484	73.489	68.3743	4.47848	5.22867	5.18114	0.220849	23.478	25.674	1.99938	1.86659	1.94245	0.0776498	11.456	10.1437	1.37195	5.456	5.911	0.421804	0.844113	0.852006	0.0123035	0.767612	0.769511	0.0110348	11.123	10.7467	0.340764	10.276	10.71	0.521834	9.123	9.35933	0.278249	96.967	94.0483	2.52802	0.82559	0.829355	0.0103712	2.48	0.124
		2	13.456			13.489			66.478			4.9404			26.155			1.93899			10.256			6.289			0.845723			0.759549			10.459			11.289			9.289			92.633			0.821392			2.36	0.118
		3	12.1235			13.547			65.156			5.37436			27.389			2.02178			8.719			5.988			0.866183			0.781372			10.658			10.565			9.666			92.545			0.841083			2.55	0.1275
	MT	1	14.1236	13.392	0.782959	18.175	17.5057	0.920451	68.143	68.5217	3.49343	4.82474	5.13548	0.527614	35.665	37.5337	2.33195	1.96231	2.15294	0.252762	6.678	7.85533	1.6616	7.562	6.703	0.745431	0.902	0.885841	0.0190375	0.787971	0.820358	0.0292694	12.212	12.0723	0.531447	10.706	10.9207	0.260865	9.39	9.58333	0.205994	103.808	106.055	5.51203	0.862824	0.862897	0.00520334	2.45	0.1225
		2	13.4862			17.886			65.233			4.83702			36.789			2.05686			7.132			6.321			0.890669			0.828182			11.485			10.845			9.8			102.022			0.868136			2.4	0.12
		3	12.5663			16.456			72.189			5.74467			40.147			2.43966			9.756			6.226			0.864855			0.84492			12.52			11.211			9.56			112.336			0.85773			2.5	0.125
	treatment	replication	Number of primary branches	AVE	SD	Number of secondary branches	AVE	SD	Total number of grains in primary branches	AVE	SD	Average number of grains on primary branches	AVE	SD	Total number of grains in secondary branches	AVE	SD	Average number of grains on secondary branches	AVE	SD	Number of primary branch withered grains	AVE	SD	Number of secondary branch withered grains	AVE	SD	Primary branch Seed setting rate	AVE	SD	Secondary branch Seed setting rate	AVE	SD	panicle length	AVE	SD	Primary branch Thousand grain weight	AVE	SD	Secondary branch Thousand grain weight	AVE	SD	Number of grains per panicle	AVE	SD	Seed setting rate	AVE	SD	row spacing
9308	CK	1	14.129	13.172	0.854889	13.3226	13.9892	0.632401	83.2903	78.129	4.48387	5.89498	5.93419	0.130788	28.7419	31.0753	2.0981	2.15738	2.21989	0.0541455	12.3226	10.9785	1.35497	6.74194	6.95699	0.226573	0.852053	0.859706	0.0118482	0.765432	0.775646	0.0118204	12.0129	11.9581	0.0496607	11.8	11.6433	0.571343	10.46	10.3367	0.112398	112.032	109.204	2.61595	0.82983	0.835789	0.01038	2.58	0.129
		2	12.9032			14.0645			75.1935			5.8275			31.6774			2.25229			11			7.19355			0.853711			0.772912			11.9452			12.12			10.31			106.871			0.829762			2.25	0.1125
		3	12.4839			14.5806			75.9032			6.0801			32.8065			2.25			9.6129			6.93548			0.873353			0.788594			11.9161			11.01			10.24			108.71			0.847774			2.68	0.134
	MT	1	13.3636	13.1313	0.483268	20.0606	20.7576	0.69697	78.9091	78.7071	3.54977	5.90476	5.9931	0.102747	49.3939	52.3131	3.10519	2.46224	2.51876	0.0654025	7.78788	10.3131	4.08859	8.0303	7.29293	0.668272	0.901306	0.870051	0.0461523	0.837423	0.859783	0.0209479	14.1212	14.1596	0.334987	11.8	11.78	0.190788	10.29	10.5233	0.395517	128.303	131.02	5.84325	0.876712	0.866249	0.0210437	2.35	0.1175
		2	12.5758			20.7576			75.0606			5.96867			51.9697			2.50365			8.12121			7.12121			0.891805			0.862974			13.8455			11.96			10.3			127.03			0.88001			2.42	0.121
		3	13.4545			21.4545			82.1515			6.10586			55.5758			2.5904			15.0303			6.72727			0.817042			0.878953			14.5121			11.58			10.98			137.727			0.842024			2.61	0.1305
			ZR			IAA			GA			ABA						ZR				IAA			GA			ABA
cultivated varieties	treatment	replication	stage1	AVE	SD	stage1	AVE	SD	stage1	AVE	SD	stage1	AVE	SD	9308	treatment	replication	stage1	AVE	SD	stage1	AVE	SD	stage1	AVE	SD	stage1	AVE	SD
9108	CK	1	588	620.333	34.7035	489	530.667	43.6157	399	427.333	25.9679	654	658	38.1576		CK	1	778	811.667	33.5012	553	603	46.1628	366	400.667	30.6159	490	534	50.4083
		2	616			527			433			622					2	812			612			412			523
		3	657			576			450			698					3	845			644			424			589
	MT	1	696	709.333	19.7315	634	674.667	39.1067	479	502	26.5141	588	600.333	29.5014		MT	1	912	952	35.1568	753	714.667	37.072	489	482	22.3383	489	468	25.9422
		2	732			678			496			579					2	966			679			500			476
		3	700			712			531			634					3	978			712			457			439
	treatment	replication	stage2	AVE	SD	stage2	AVE	SD	stage2	AVE	SD	stage2	AVE	SD	9308	treatment	replication	stage2	AVE	SD	stage2	AVE	SD	stage2	AVE	SD	stage2	AVE	SD
9108	CK	1	498	519.667	26.3502	746	733.333	43.4089	299	344.667	41.1866	578	563.333	26.2742		CK	1	543	596.333	50.7379	756	755	43.5086	278	308.667	28.0416	381	403.333	21.1266
		2	512			769			356			579					2	602			711			333			406
		3	549			685			379			533					3	644			798			315			423
	MT	1	623	604.667	22.8983	873	839.667	30.8923	421	448.667	24.8261	511	491.667	17.7858		MT	1	679	719	43.9204	902	908	42.3202	289	326	34.0441	343	358	16.7033
		2	579			834			456			488					2	766			869			356			376
		3	612			812			469			476					3	712			953			333			355
	treatment	replication	stage3	AVE	SD	stage3	AVE	SD	stage3	AVE	SD	stage3	AVE	SD	9308	treatment	replication	stage3	AVE	SD	stage3	AVE	SD	stage3	AVE	SD	stage3	AVE	SD
9108	CK	1	83	93.6667	9.71253	1024	1120	89.0842	123	151	28	375	365.333	17.6163		CK	1	91	101.333	10.504	890	1016.33	122.68	188	205.333	17.5024	234	254.667	22.723
		2	96			1136			151			376					2	101			1024			205			279
		3	102			1200			179			345					3	112			1135			223			251
	MT	1	95	104.333	8.62168	1158	1164.33	132.613	199	200.333	22.0303	321	336.667	17.7858		MT	1	101	112.333	11.0151	1038	1077.33	69.8665	189	200	11.5326	220	236.667	18.1475
		2	106			1035			223			356					2	113			1158			212			234
		3	112			1300			179			333					3	123			1036			199			256
	treatment	replication	stage4	AVE	SD	stage4	AVE	SD	stage4	AVE	SD	stage4	AVE	SD	9308	treatment	replication	stage4	AVE	SD	stage4	AVE	SD	stage4	AVE	SD	stage4	AVE	SD
9108	CK	1	81	76.3333	4.50925	112	146.333	30.2379	76	77.3333	7.0946	61	72	11		CK	1	86	94.6667	9.60902	278	256	21.0713	89	96.6667	8.02081	98	95.3333	8.32666
		2	76			158			85			72					2	93			236			96			102
		3	72			169			71			83					3	105			254			105			86
	MT	1	79	79	6	134	156.333	21.5484	76	77	4.58258	55	67	12		MT	1	105	99.6667	4.72582	249	268.333	19.5021	88	97.3333	10.6927	89	95	6
		2	85			158			82			67					2	98			288			95			95
		3	73			177			73			79					3	96			268			109			101
	treatment	replication	stage5	AVE	SD	stage5	AVE	SD	stage5	AVE	SD	stage5	AVE	SD	9308	treatment	replication	stage5	AVE	SD	stage5	AVE	SD	stage5	AVE	SD	stage5	AVE	SD
9108	CK	1	75	80.3333	4.72582	120	135.333	16.0416	68	69.6667	5.68624	73	68.3333	4.50925		CK	1	67	74.3333	7.02377	123	151	28	69	61.6667	6.65833	63	63	9
		2	84			134			65			68					2	75			151			56			72
		3	82			152			76			64					3	81			179			60			54
	MT	1	79	78.3333	3.05505	153	141	13.7477	73	71	2.64575	53	64.3333	10.2632		MT	1	82	73	10.8167	118	143.667	25.5016	58	63	7	55	65	9.16515
		2	81			126			68			67					2	76			169			71			67
		3	75			144			72			73					3	61			144			60			73
[truncated: 27 more columns]

## Sheet: Quality
		Brown Rice Rate						Milled Rice Rate						Head Milled Rice Rate
		9108			9308			9108			9308			9108			9308
处理	米位置	Brown Rice Rate	AVE	SD	Brown Rice Rate	AVE	SD	Milled Rice Rate	AVE	SD	Milled Rice Rate	AVE	SD	Head Milled Rice Rate	AVE	SD	Head Milled Rice Rate	AVE	SD
CK	一次	84.28	84.0267	0.500633	83.52	84.1967	0.592143	74.08	74.8967	0.721965	76.06	75.5367	0.454569	69.43	70.6067	1.02666	69.24	70.46	1.19578
		84.35			84.45			75.45			75.24			71.07			70.51
		83.45			84.62			75.16			75.31			71.32			71.63
	二次	79.84	81.0067	1.01746	79.41	80.32	1.19252	69.96	70.96	0.934077	68.76	69.94	1.25008	61.13	61.99	1.25491	60.45	60.7533	0.425715
		81.71			79.88			71.11			69.81			61.41			60.57
		81.47			81.67			71.81			71.25			63.43			61.24
MT	一次	84.18	84.3367	0.288848	84.04	84.3933	0.306159	75.47	75.8367	0.355575	75.35	76.1133	0.67278	69.85	70.3633	0.699452	68.98	70.07	0.963898
		84.16			84.56			76.18			76.62			70.08			70.42
		84.67			84.58			75.86			76.37			71.16			70.81
	二次	83.05	82.97	0.165227	82.11	82.7467	0.563235	73.14	73.3833	0.273922	72.94	73.0733	0.173877	64.34	64.6967	0.310859	61.48	62.1967	0.650564
		83.08			82.95			73.33			73.01			64.84			62.36
		82.78			83.18			73.68			73.27			64.91			62.75
		Grain Length						Grain Width						Chalkiness Rate (%)						Chalkiness Degree (%)
		9108			9308			9108			9308			9108			9308			9108			9308
Treatment	Grain position	Grain Length	AVE	SD	Grain Length	AVE	SD	Grain Width	AVE	SD	Grain Width	AVE	SD	Chalkiness Rate (%)	AVE	SD	Chalkiness Rate (%)	AVE	SD	Chalkiness Degree (%)	AVE	SD	Chalkiness Degree (%)	AVE	SD
CK	一次	4.371	4.375	0.004	4.337	4.35233	0.0291947	2.587	2.59367	0.0335012	2.527	2.534	0.0147986	27.17	27.45	1.56885	28.09	27.89	1.46031	5.77	5.85	0.346987	5.87	5.95333	0.460688
		4.375			4.334			2.564			2.524			26.04			26.34			5.55			5.54
		4.379			4.386			2.63			2.551			29.14			29.24			6.23			6.45
	二次	4.325	4.333	0.008	4.302	4.30633	0.00585947	2.551	2.57533	0.0215484	2.538	2.535	0.00888819	18.88	19.4433	2.81756	18.42	19.1467	3.30055	4.72	4.82	0.283549	4.53	4.66333	0.248462
		4.341			4.304			2.583			2.525			16.95			16.27			4.6			4.51
		4.333			4.313			2.592			2.542			22.5			22.75			5.14			4.95
MT	一次	4.417	4.432	0.0202237	4.394	4.402	0.013	2.581	2.581	0.007	2.539	2.54267	0.00907377	28.99	29.96	1.17043	28.93	30.7567	1.63674	5.92	6.29333	0.328836	5.93	6.31333	0.332014
		4.455			4.417			2.574			2.536			31.26			32.09			6.54			6.51
		4.424			4.395			2.588			2.553			29.63			31.25			6.42			6.5
	二次	4.369	4.36167	0.00702377	4.314	4.31567	0.00152753	2.555	2.57033	0.0300888	2.517	2.525	0.00916515	20.17	23.1267	2.84718	21.67	24.25	2.59006	4.91	5.24	0.28931	5.03	5.28	0.255147
		4.355			4.316			2.551			2.535			25.85			26.85			5.45			5.54
		4.361			4.317			2.605			2.523			23.36			24.23			5.36			5.27
		Amylose Content						Gel Consistency (mm)						Protein Content
		9108			9308			9108			9308			9108			9308
Treatment	Grain position	Amylose Content	AVE	SD	Amylose Content	AVE	SD	Gel Consistency (mm)	AVE	SD	Gel Consistency (mm)	AVE	SD	Protein Content	AVE	SD	Protein Content	AVE	SD
CK	一次	16.12	15.9533	0.152753	15.87	15.6067	0.281484	94.7	92.26	2.17378	94.37	92.6733	1.485	6.67	7.11667	0.402161	6.59	7.08333	0.443772
		15.92			15.64			91.55			92.04			7.45			7.45
		15.82			15.31			90.53			91.61			7.23			7.21
	二次	14.25	13.73	0.477912	14.18	13.6833	0.480867	82.59	80.8833	1.56682	82.78	80.9167	1.63531	8.29	8.81667	0.486758	8.18	8.18333	0.43501
		13.63			13.65			80.55			80.25			9.25			7.75
		13.31			13.22			79.51			79.72			8.91			8.62
MT	一次	17.08	16.7167	0.381095	17.09	16.6267	0.480867	97.59	96.3833	1.64467	97.29	96.2933	1.37085	6.68	6.65	0.286182	6.47	6.54	0.508626
		16.75			16.66			97.05			96.86			6.35			6.07
		16.32			16.13			94.51			94.73			6.92			7.08
	二次	15.19	14.8933	0.335012	14.87	14.6167	0.22745	86.58	85.2167	1.55699	86.27	85.25	1.83641	7.97	8.08333	0.402161	8.05	8.91667	0.753813
		14.96			14.55			85.55			86.35			7.75			9.42
		14.53			14.43			83.52			83.13			8.53			9.28
		Albumin (%)						Globulin (%)						Gliadin (%)						Glutelin (%)
		9108			9308			9108			9308			9108			9308			9108			9308
Treatment	Grain position	Albumin (%)	AVE	SD	Albumin (%)	AVE	SD	Globulin (%)	AVE	SD	Globulin (%)	AVE	SD	Gliadin (%)	AVE	SD	Gliadin (%)	AVE	SD	Glutelin (%)	AVE	SD	Glutelin (%)	AVE	SD
CK	一次	0.311	0.334	0.0216564	0.329	0.346333	0.0198578	0.417	0.424	0.00888819	0.428	0.431333	0.00305505	0.577	0.607333	0.0273191	0.567	0.600333	0.0297041	4.87	4.90667	0.286764	5.17	5.25	0.08
		0.354			0.368			0.434			0.434			0.615			0.624			4.64			5.25
		0.337			0.342			0.421			0.432			0.63			0.61			5.21			5.33
	二次	0.352	0.388333	0.0325935	0.377	0.404	0.0242693	0.438	0.445	0.00888819	0.457	0.461	0.01249	0.79	0.748667	0.0364737	0.698	0.718333	0.0187705	6.05	6.43	0.329242	6.29	6.58333	0.280951
		0.415			0.424			0.455			0.475			0.735			0.735			6.63			6.85
		0.398			0.411			0.442			0.451			0.721			0.722			6.61			6.61
MT	一次	0.313	0.316667	0.0109697	0.329	0.321667	0.00702377	0.419	0.434	0.0226053	0.419	0.418667	0.00450925	0.528	0.541333	0.0359073	0.509	0.529333	0.0293655	5.18	5.28667	0.0929157	4.98	4.91667	0.251064
		0.308			0.315			0.46			0.414			0.514			0.516			5.35			4.64
		0.329			0.321			0.423			0.423			0.582			0.563			5.33			5.13
	二次	0.357	0.355	0.00916515	0.367	0.365	0.0190788	0.437	0.438333	0.00321455	0.447	0.451333	0.00450925	0.678	0.678667	0.0330051	0.668	0.672	0.0193132	5.88	5.91333	0.19218	5.97	5.98333	0.23029
		0.345			0.345			0.436			0.456			0.646			0.655			5.74			5.76
		0.363			0.383			0.442			0.451			0.712			0.693			6.12			6.22
